# Supplementary material for: Low Ejection Fraction Predisposes to Contrast-Induced Nephropathy after the Second Step of Staged Coronary Revascularization for Acute Myocardial Infarction: A Retrospective Observational Study
Source: J Clin Med. 2020 Jun 10;9(6):1812. doi: 10.3390/jcm9061812 (PMC7356857; doi:10.3390/jcm9061812)
Supplement: Supplementary file 1 [file jcm-09-01812-s001.zip]

Archive with 1 entries (1 files):
- jcm-815107-supplementary.xlsx
