# Supplementary material for: Low Ejection Fraction Predisposes to Contrast-Induced Nephropathy after the Second Step of Staged Coronary Revascularization for Acute Myocardial Infarction: A Retrospective Observational Study
Source: J Clin Med. 2020 Jun 10;9(6):1812. doi: 10.3390/jcm9061812 (PMC7356857; doi:10.3390/jcm9061812)
Supplement: Supplementary file 1 [file jcm-09-01812-s001.zip › jcm-815107-supplementary.xlsx]

## Sheet: Dataset_CIN
age	gender	Diabetes	Hypertension	Creatinine_0	Creatinine_1	Creatinine_2	GFR_baseline	Hb_baseline	EF	Low_EF	ACEI_or_ARB_before_admission	Creatinine_change_after_1st_PCI	Creatinine_change_after_2nd_PCI	Relative_creatinine_change_after_1st_PCI	Relative_creatinine_change_after_2nd_PCI	CIN_after_1st_PCI	CIN_after_2nd_PCI
84	0	0	1	76.02	72.48	71.6	79.8113	13.1	40	0		-3.54	-0.88	-4.65667	-1.21413	0	0
67	0	0	0	82.21	71.6	85.75	85.2139	15.5	45	0	0	-10.61	14.15	-12.906	19.7626	0	0
67	0	1	1	139.67	112.27		44.8978	14.4	45	0		-27.4		-19.6177		0
76	0	0	1	79.56	87.52	80.44	82.8603	14.9	38	0	0	7.96	-7.08	10.005	-8.08958	0	0
68	1	0	0	66.3	76.68	70.72	82.3575	11.7	36	0		10.38	-5.96	15.6561	-7.77256	0	0
67	0	0	1	107.85	107.85	120.22	61.3727	14.9	58	0	0	0	12.37	0	11.4696	0	0
74	0	1	1	100.78	88.4	79.56	63.419	13.6	50	0	1	-12.38	-8.84	-12.2842	-10	0	0
75	0	0	0	72.49	65.42	68.95	86.6979	14.2	45	0	0	-7.07	3.53	-9.75307	5.3959	0	0
78	1	0	1	67.18	74.26	72.49	75.5566	14.6	52	0	1	7.08	-1.77	10.5389	-2.38352	0	0
60	0	0	0	61.88	64.53	88.4	102.806	13.7	54	0	0	2.65	23.87	4.28248	36.9905	0	1
76	1	0	1	62.76	64.53	61.88	83.1971	13.1	49	0	1	1.77	-2.65	2.82027	-4.10662	0	0
72	1	0	1	123.76	116.69	122.88	37.6513	13.6	57	0	1	-7.07	6.19	-5.71267	5.30465	0	0
79	1	1	1	116.69	117.57	181.22	38.4867	14.2	45	0	1	0.88	63.65	0.754135	54.138	0	1
66	1	0	0	100.78	106.96	118.46	50.3425	13.5	48	0	1	6.18	11.5	6.13217	10.7517	0	0
63	0	1	0	122.88	75.14	76.02	53.9107	15.2	33	1		-47.74	0.88	-38.8509	1.17115	0	0
67	0	0	0	82.21	75.14	83.1	85.2139	15.6	39	0	0	-7.07	7.96	-8.59993	10.5936	0	0
63	1	0	1	76.02	83.1	82.21	72.2978	11.5	55	0	1	7.08	-0.89	9.31334	-1.071	0	0
45	0	0	1	87.18	65.42		92.6418	16.6	56	0	0	-21.76		-24.9599		0
49	0	0	1	76.02	83.1	86.63	102.057	15.7	50	0	1	7.08	3.53	9.31334	4.24789	0	0
57	0	0	1	86.63	113.15	105.2	85.8067	14.5	36	0		26.52	-7.95	30.613	-7.02607	1	0
78	1	1	1	112.27	105.2	115.8	40.6103	10.6	55	0	1	-7.07	10.6	-6.29732	10.076	0	0
75	1	1	1	89.28	107.85	101.66	54.7137	15.8	58	0	1	18.57	-6.19	20.7997	-5.73945	0	0
57	1	0	1	57.46	61	63.65	98.9316	13.5	56	0	1	3.54	2.65	6.16081	4.34426	0	0
52	0	0	1	74.26	79.56	85.75	100.895	18.3	45	0		5.3	6.19	7.13709	7.78029	0	0
66	0	0	1	79.56	73.37	75.14	88.8902	13.5	46	0		-6.19	1.77	-7.78029	2.41243	0	0
71	0	1	1	75.14	79.56	69.84	87.8623	15.6	55	0		4.42	-9.72	5.88235	-12.2172	0	0
78	0	1	0	73.37	65.42	61	84.47	14	54	0		-7.95	-4.42	-10.8355	-6.75634	0	0
82	0	0	0	57.46	67.18	58.34	90.8089	12.3	40	0	0	9.72	-8.84	16.9161	-13.1587	0	0
61	0	0	1	76.02	81.33		93.8063	14			0	5.31		6.985		0
71	0	1	1	112.27	130.83	148.51	56.8437	12.5	38	0	1	18.56	17.68	16.5316	13.5137	0	0
69	0	0	1	124.64	134.37	134.37	50.8046	14.9	50	0	0	9.73	0	7.80648	0	0	0
60	0	0	0	72.49	81.33	77.79	96.3318	15.2	54	0	0	8.84	-3.54	12.1948	-4.35264	0	0
72	1	0	1	53.94	57.46		90.9089	15.7	54	0		3.52		6.52577		0
66	0	0	0	79.56	67.18	76.91	88.8902	13.9	30	1	0	-12.38	9.73	-15.5606	14.4835	0	0
52	0	1	1	119.34	99.01	92.81	60.3367	18.7	38	0		-20.33	-6.2	-17.0354	-6.26199	0	0
72	1	0	1	62.76	64.53	68.07	85.568	14.7	54	0	0	1.77	3.54	2.82027	5.48582	0	0
52	0	0	0	68.95	76.91	70.72	104.019	15.3	50	0	0	7.96	-6.19	11.5446	-8.04837	0	0
69	0	0	1	74.26	61.88	63.65	89.5379	13.8	40	0		-12.38	1.77	-16.6712	2.86037	0	0
51	0	0	1	68.07	79.56	83.1	105.307	17.3	50	0	0	11.49	3.54	16.8797	4.44947	0	0
86	1	1	1	73.37	91.05	55.91	64.2078	12	55	0	1	17.68	-35.14	24.097	-38.5942	0	0
66	0	1	1	86.63	79.56		80.5498	12.4	52	0		-7.07		-8.16115		0
65	0	0	1	73.37	80.44	87.19	92.547	14.4	44	0	0	7.07	6.75	9.63609	8.39135	0	0
59	1	0	1	68.95	62.76	74.26	83.6723	14.1	44	0		-6.19	11.5	-8.97752	18.3238	0	0
77	0	1	1	159.12	137.9	131.72	35.7488	15	44	0	0	-21.22	-6.18	-13.3358	-4.48151	0	0
69	0	0	1	91.05	91.05	93.7	74.2649	14.7	44	0		0	2.65	0	2.91049	0	0
78	1	1	1	76.02	83.98	83.98	65.0674	11.5	38	0	1	7.96	0	10.4709	0	0	0
67	0	0	1	80.44	95.47	81.33	87.4861	13.7	57	0	1	15.03	-14.14	18.6847	-14.8109	0	0
69	0	0	1	121.99	114.92	122.88	52.1419	15.3	33	1		-7.07	7.96	-5.79556	6.92656	0	0
82	0	1	1	99.89	89.28		60.5998	15.2	50	0		-10.61		-10.6217		0
67	1	1	1	60.11	64.53	87.52	90.8627	13.6	57	0		4.42	22.99	7.35319	35.6268	0	1
61	0	1	0	53.04	45.97	53.04	108.763	12.2	57	0	0	-7.07	7.07	-13.3296	15.3796	0	0
48	0	0	1	92.82	94.59	87.52	84.0892	14.2	60	0	0	1.77	-7.07	1.90692	-7.47436	0	0
60	0	0	0	135.25	77.79	81.33	49.0303	14.2	43	0		-57.46	3.54	-42.4843	4.55071	0	0
39	0	0	1	71.6	79.56	81.33	112.212	16.3	47	0		7.96	1.77	11.1173	2.22474	0	0
58	0	0	1	64.53	76.91	69.84	102.479	15.7	45	0		12.38	-7.07	19.1849	-9.19256	0	0
68	0	0	1	61	68.07	67.18	97.7614	15.4	52	0		7.07	-0.89	11.5902	-1.30748	0	0
70	0	0	1	101.66	90.17		64.5443	15.8	50	0		-11.49		-11.3024		0
65	1	0	0	61	60.11	55.69	91.7037	12	55	0	0	-0.89	-4.42	-1.45902	-7.35319	0	0
70	1	0	1	70.72	74.26	81.33	75.113	13.6	54	0	0	3.54	7.07	5.00566	9.5206	0	0
65	0	1	1	70.72	76.02		93.9568	13.5	55	0	0	5.3		7.49434		0
64	0	1	1	72.49	83.98	73.37	93.6627	15.3	56	0	1	11.49	-10.61	15.8505	-12.634	0	0
70	1	0	1	84	81	101.01	61.0039	13	25	1	0	-3	20	-3.57143	24.6914	0	0
47	0	0	0	83	96	103	96.9403	15.3	32	1	0	13	7	15.6627	7.29167	0	0
68	0	0	1	109	99	113	60.1666	17.4	58	0		-10	14	-9.17431	14.1414	0	0
68	1	1	1	81	71		64.6479		35	1	0	-10		-12.3457		0
87	0	0	1	135	131	132	40.6505	14.3	15	1	0	-4	1	-2.96296	0.763359	0	0
43	0	1	1	77	71		105.891	15.4	38	0	1	-6		-7.79221		0
80	1	1	1	91	111	76	51.6206	11.7	70	0	1	20	-35	21.978	-31.5315	0	0
69	0	0	1	86	100	100	79.5691	13.1	55	0	1	14	0	16.2791	0	0	0
78	0	1	1	97	89	94	64.5787	17.4	48	0	1	-8	5	-8.24742	5.61798	0	0
53	1	0		59	65	53	100.869	16.4	60	0	0	6	-12	10.1695	-18.4615	0	0
77	0	1	1	124	140	131	48.3282	16.5	40	0	1	16	-9	12.9032	-6.42857	0	0
52	0	0	1	78	86	90	98.8779	15	48	0	0	8	4	10.2564	4.65116	0	0
69	0	0	1	75	79	79	89.1738	14.8	55	0	1	4	0	5.33333	0	0	0
78	1	0	1	73	73	84	68.3358	12.9	60	0	1	0	11	0	15.0685	0	0
69	1	1	1	71	71		75.2819	13.1	40	0	1	0		0		0
74	1	0	1	77	83	78	65.8933	13.4	38	0		6	-5	7.79221	-6.0241	0	0
50	0	0	1	71	88	105	104.228	16.3	45	0	0	17	17	23.9437	19.3182	0	0
86	1	0	1	104	131	96	42.112	11.2	45	0		27	-35	25.9615	-26.7176	1	0
87	0	0	0	135	137	155	40.6505	11.9	20	1		2	18	1.48148	13.1387	0	0
81	1	0	1	53	65	51	85.8345	12.2	40	0	1	12	-14	22.6415	-21.5385	0	0
71	0	0	1	149	136	133	40.371	14.6	55	0	0	-13	-3	-8.72483	-2.20588	0	0
56	0	0	1		98	113			45	0	0		15		15.3061		0
74	0	0		98	86	64	65.6005	10.1	48	0	0	-12	-22	-12.2449	-25.5814	0	0
63	0	0	1	71	76	72	95.1315	14.9	48	0	0	5	-4	7.04225	-5.26316	0	0
80	0	0	1	82	91	102	78.0178	14.4	55	0	1	9	11	10.9756	12.0879	0	0
63	0	0	1	89	82	108	79.6242	14.6	55	0	1	-7	26	-7.86517	31.7073	0	1
58	0	0	1	87	75	74	84.7681	14	47	0	0	-12	-1	-13.7931	-1.33333	0	0
60	0	0	0	107	92	95	65.0856	12.6	37	0	1	-15	3	-14.0187	3.26087	0	0
63	1	1	1	62	61	57	92.505	11.6	40	0	1	-1	-4	-1.6129	-6.55738	0	0
81	1	0	1		91	122			35	1	0		31		34.0659		1
85	1	1	1		58	61			44	0			3		5.17241		0
70	1	1	1	63	61	74	86.3791	12.9	38	0	0	-2	13	-3.1746	21.3115	0	0
63	0	0	1	84	89		85.3894	14.6	50	0	0	5		5.95238		0
62	0	0	1	85	82	80	84.7697	14.5	40	0		-3	-2	-3.52941	-2.43902	0	0
70	0	1	1	79	77	82	86.6786	15.5	45	0	0	-2	5	-2.53165	6.49351	0	0
45	0	0	1	68	71	68	109.886	13.5	54	0	0	3	-3	4.41176	-4.22535	0	0
58	1	0	1	51	57	71	102.17	14.4	50	0	1	6	14	11.7647	24.5614	0	0
76	1	0	1	136	117	87	32.6632	13.8	65	0	1	-19	-30	-13.9706	-25.641	0	0
72	0	0	1	136	157	161	44.7664		28	1	1	21	4	15.4412	2.54777	0	0
79	1	1	1	81	67	63	59.8406	14.2	40	0		-14	-4	-17.284	-5.97015	0	0
66	0	0	1	66	68	82	95.9858	14.6	25	1	0	2	14	3.0303	20.5882	0	0
79	1	0	0	56	58	82	85.4862	13.1	20	1	1	2	24	3.57143	41.3793	0	1
71	0	0	0	78	91	61	86.5237	10	35	1	0	13	-30	16.6667	-32.967	0	0
60	1	1	1	65	59		89.2291	12.3	60	0	1	-6		-9.23077		0
80	0	1	1	70	76	93	84.9168	10.5	35	1	0	6	17	8.57143	22.3684	0	0
54	0	0		74	83	106	99.631	15.1	35	1	0	9	23	12.1622	27.7108	0	1
66	1	1	1	107	118	104	46.8263	6.2	50	0	1	11	-14	10.2804	-11.8644	0	0
70	0	0	1		77	85		14.6	40	0	0		8		10.3896		0
89	0	1	1	124	119	108	44.4213	13.4	20	1	1	-5	-11	-4.03226	-9.2437	0	0
67	0	0	1	66	69	67	95.3139	13.3	45	0	0	3	-2	4.54545	-2.89855	0	0
65	0	0	0	70	71	84	94.3528	15.1	45	0	0	1	13	1.42857	18.3099	0	0
64	0	1	1	95	84		73.07	15	20	1		-11		-11.5789		0
96	1	1	1	107	110	121	37.9286	9.8	50	0	1	3	11	2.80374	10	0	0
60	1	1	1	92	71		58.6272	11.1			1	-21		-22.8261		0
81	1	1	1		81	72			42	0	0		-9		-11.1111		0
86	1	1	1	67.9	79	165	70.5129	9.8	35	1	0	11.1	86	16.3476	108.861	0	1
77	1	1	1		69	77			58	0	1		8		11.5942		0
49	0	0	1	67	59	80	107.494	16	30	1	1	-8	21	-11.9403	35.5932	0	1
57	0	1	1	90	86	134	81.9375	14.4	55	0	1	-4	48	-4.44444	55.814	0	1
57	0	0		87	96	106	85.3657	15.4	60	0	0	9	10	10.3448	10.4167	0	0
64	1	0	1		89	64		12.1	50	0			-25		-28.0899		0
80	1	0	1	39	60	55	95.6179	11.3	50	0	0	21	-5	53.8462	-8.33333	1	0
61	0	0	1	55	56	62	107.153	12.7	50	0	0	1	6	1.81818	10.7143	0	0
70	0	0	1	121	95		52.2895	14.9	65	0	1	-26		-21.4876		0
72	1	0	1	68	65	74	77.6617	12.3	65	0	1	-3	9	-4.41176	13.8462	0	0
40	0	0	1	68	67	73	113.815	16.9	40	0		-1	6	-1.47059	8.95522	0	0
52	0	0	0	88	76	84	87.204	13.3	55	0	0	-12	8	-13.6364	10.5263	0	0
68	1	1	0	97	84	81	51.9883	8.5	40	0	0	-13	-3	-13.4021	-3.57143	0	0
63	1	0	1		44	53		12.6	40	0	1		9		20.4545		0
60	0	0	1	107	108	108	65.0856	15.6	47	0	1	1	0	0.934579	0	0	0
63	0	0	1	72	69	86	94.5863	14.3	48	0	1	-3	17	-4.16667	24.6377	0	0
56	1	1	1	123	138		42.445	13.4	45	0		15		12.1951		0
84	0	0	1	173	166	171	30.7605	11.8	28	1	0	-7	5	-4.04624	3.01205	0	0
71	0	0	1	79	93	61	86.0718	13.6	50	0	1	14	-32	17.7215	-34.4086	0	0
73	1	0	1	38	45	42	101.299	13.4	48	0	0	7	-3	18.4211	-6.66667	0	0
67	0	0	1	115	120	118	56.7899	14.2	50	0	0	5	-2	4.34783	-1.66667	0	0
68	1	1	1	161	152	170	30	10.2	50	0	0	-9	18	-5.59006	11.8421	0	0
